# Supplementary material for: Discovery of a Novel Insecticidal Peptide with a Cystine-Stabilized α-Helix/α-Helix Motif from the Venom of Scorpion Liocheles australasiae
Source: Molecules. 2024 Dec 25;30(1):32. doi: 10.3390/molecules30010032 (PMC11722136; doi:10.3390/molecules30010032)
Supplement: Supplementary file 1 [file molecules-30-00032-s001.zip]

Archive with 1 entries (1 files):
- molecules-3321082-supplementary.pdf
